# Supplementary material for: Analysis of the Correlation Between Cuproptosis and Instability of Atherosclerotic Plaques
Source: Biomedicines. 2025 Dec 4;13(12):2983. doi: 10.3390/biomedicines13122983 (PMC12730235; doi:10.3390/biomedicines13122983)
Supplement: Supplementary file 1 [file biomedicines-13-02983-s001.zip]

Archive with 1 entries (1 files):
- biomedicines-3935300-supplementary.pdf
